# Supplementary material for: Loss of HTLV-1–specific CD8+ T-cell immunity in virus carriers predisposed to adult T-cell leukemia/lymphoma
Source: Blood Neoplasia. 2026 Apr 27;3(3):100235. doi: 10.1016/j.bneo.2026.100235 (PMC13266014; doi:10.1016/j.bneo.2026.100235)
Supplement: Supplemental Tables 1-4 [file BNEO_NEO-2025-001018-mmc1.xlsx]

## Sheet: Table S1 - Patient Information
ID	Group	Sex	Age	Clinical Status	Proviral Load (%)	Oligoclonality Score	Dominant TCRVβ	Therapy (within 6 weeks prior to sample date)	CMV Seropositivity	EBV Seropositivity	CTL Lysis Assay Cohort	ELISpot Tax and HBZ Cohort	Longitudinal Cohort	HLA-A*A0201+ Cohort
AC-1	Control	F	59	Asymptomatic	5.3	0.585	Polyclonal (TCRVβ 2)	nil	Positive	Positive	*	*	*	*
AC-12	High-Risk	F	67	Neurological	7.6	0.858	TCRVβ 13.1	nil	Positive	Positive	*	*	*	*
AC-14	High-Risk	M	42	HIV Co-infection	8.3	0.825	TCRVβ 2	Triumeq (includes Abacavir + Dolutegravir + Lamivudine)	Positive	Positive	*	*	*	*
AC-15	High-Risk	F	76	Asymptomatic	12.5	0.781	TCRVβ 5.1	Rivaroxaban + Bisoprolol + Omeprazole + Gabapentin + Microgel	Positive	Positive	*	*	*
AC-16	High-Risk	F	50	HIV Co-infection	15.4	0.855	TCRVβ 17	Darunavir + Ritonavir + Emtricitabine + Tenofovir	Positive	Positive	*	*	*
AC-18	High-Risk	M	30	S. stercoralis Co-infection	21.8	0.914	TCRVβ 2	nil	Positive	Positive	*	*	*	*
AC-3	Control	F	40	Asymptomatic	7.6	0.712	Polyclonal (TCRVβ 2)	nil	Positive	Positive	*	*	*	*
AC-4	Control	F	47	Asymptomatic	8.5	0.702	Polyclonal (TCRVβ 2)	nil	Positive	Positive	*	*	*
AC-5	Control	F	57	Asymptomatic	8.7	0.733	Polyclonal (TCRVβ 2)	nil	Positive	Positive	*	*	*
AC-7	Control	F	43	HIV Co-infection	11.5	0.699	Polyclonal (TCRVβ 2)	Abacavir + Darunavir + Ritonavir	Positive	Positive	*	*	*	*
AC-8	Control	F	64	Asymptomatic	14.6	0.6	Polyclonal (TCRVβ 2)	nil	Positive	Positive	*	*	*
AC-9	Control	F	80	Asymptomatic	21	0.74	Polyclonal (TCRVβ 2)	nil	Positive	Positive	*	*	*
HAM-2	Control	F	46	HIV Coinfection + HAM/TSP	19.5	0.607	Polyclonal (TCRVβ 2)	Efavirenz + Abacavir + Lamivudine + Hydroxychloroquine + Methotrexate	Positive	Positive	*	*	*
HAM-5	High-Risk	M	54	HAM/TSP	12.2	0.801	TCRVβ 17	Prednisolone + Hydroxychloroquine	Positive	Positive	*	*	*
AC-10	High-Risk	M	55	Asymptomatic	4.7	0.816	TCRVβ 8	nil	-	-	*	*
AC-11	High-Risk	F	37	Asymptomatic	4.9	0.816	TCRVβ 2	nil	-	-	*	*
AC-13	High-Risk	F	33	Asymptomatic	8.3	0.795	TCRVβ 8	nil	-	-	*	*
AC-17	High-Risk	M	40	S. stercoralis Co-infection	17.8	0.889	TCRVβ 2	nil	-	-	*	*
AC-2	Control	F	66	Asymptomatic	6.7	0.725	Polyclonal (TCRVβ 2)	nil	-	-	*	*
AC-6	Control	M	62	Asymptomatic	10	0.701	Polyclonal (TCRVβ 2)	nil	-	-	*	*
ATL-1	ATL	M	59	Chronic ATL	113.3	0.995	TCRVβ 1	nil	-	-	*	*
ATL-2	ATL	F	35	Chronic ATL	45.4	0.988	TCRVβ 2	nil	-	-	*	*
ATL-3	ATL	M	54	Chronic ATL	49.5	0.996	TCRVβ 2	nil	-	-	*	*
ATL-4	ATL	M	61	Acute ATL	41.9	0.99	TCRVβ 5.1	nil	-	-	*	*
ATL-5	ATL	F	59	Chronic ATL	178.4	0.821	TCRVβ 3	nil	-	-	*	*
ATL-6	ATL	F	53	Chronic ATL	24.3	0.94	TCRVβ 21.3	nil	-	-	*	*
ATL-7	ATL	F	74	Acute ATL	24.4	0.978	TCRVβ 8	nil	-	-	*	*
ATL-8	ATL	F	64	Cutaneous Lymphoma	38.1	0.989	TCRVβ 7.1	CHOP + Doxorubicin	-	-	*	*
ATL-9	ATL	F	72	Acute ATL	37.2	0.999	TCRVβ 1	nil	-	-	*	*
HAM-1	Control	F	50	HAM/TSP	10.5	0.714	Polyclonal (TCRVβ 2)	Ciclosporin	-	-	*	*
HAM-3	Control	M	71	HAM/TSP	63.3	0.701	Polyclonal (TCRVβ 2)	nil	-	-	*	*
HAM-4	High-Risk	F	52	HAM/TSP	10.2	0.843	TCRVβ 7.1	Ciclosporin	Positive	-	*	*		*
HAM-6	High-Risk	F	58	HAM/TSP	70.2	0.803	TCRVβ 8	nil	-	-	*	*
AC-19	Control	M	59	HIV Co-infection	15.4	0.656	Polyclonal (TCRVβ 2)	Truvada + Darunavir +Cobicistat	Positive	Positive			*
AC-20	Control	M	52	Asymptomatic	12.3	0.706423	Polyclonal (TCRVβ 2)	nil	Positive	Positive			*
AC-21	Control	F	46	Asymptomatic	8.3	0.726529	Polyclonal (TCRVβ 2)	nil	Positive	Positive			*
AC-22	Control	F	63	Asymptomatic	6.1	0.737	Polyclonal (TCRVβ 2)	nil	Positive	Positive			*
AC-23	Control	F	39	Asymptomatic	6.7	0.739	Polyclonal (TCRVβ 2)	nil	Positive	Positive			*
AC-24	Control	M	72	Asymptomatic	14	0.705	Polyclonal (TCRVβ 2)	nil	Positive	Positive			*
AC-25	Control	F	26	Asymptomatic	5.7	0.673401	Polyclonal (TCRVβ 2)	nil	Positive	Positive			*
AC-26	Control	F	60	Asymptomatic	5	0.666	Polyclonal (TCRVβ 2)	nil	Positive	Positive			*
AC-27	Control	F	66	Neurological	10.4	0.689	Polyclonal (TCRVβ 2)	nil	Positive	Positive			*
AC-28	Control	F	71	S. stercoralis Co-infection	9.4	0.736	Polyclonal (TCRVβ 2)	nil	Positive	Positive			*
AC-29	Control	F	59	S. stercoralis Co-infection	20.5	0.711	Polyclonal (TCRVβ 2)	nil	Positive	-				*
AC-30	Control	F	59	Asymptomatic	5.7	0.7	Polyclonal (TCRVβ 2)	nil	Positive	-				*
AC-31	Control	F	68	Asymptomatic	6.8	0.625	Polyclonal (TCRVβ 2)	nil	Positive	-				*
AC-32	High-Risk	F	34	Asymptomatic	15.1	0.826	TCRVβ 2	nil	Positive	-				*
AC-33	High-Risk	F	49	Asymptomatic	21.5	0.93	TCRVβ 17	nil	Positive	-				*
AC-34	High-Risk	F	56	Asymptomatic	6.2	0.787	TCRVβ Off panel	nil	Positive	-				*
HAM-10	Control	M	64	HAM/TSP	14.5	0.69	Polyclonal (TCRVβ 2)	nil	Negative	-				*
HAM-7	Control	F	51	HAM/TSP	18.8	0.694	Polyclonal (TCRVβ 2)	nil	Negative	-				*
HAM-9	Control	F	84	HAM/TSP	11.7	0.724	Polyclonal (TCRVβ 2)	Colchicine	Positive	-				*

## Sheet: Table S2 - PCR primers 
Target	Orientation	Sequence 5' - 3'
PCR product a	Forward	CTTAGAGCCTCCCAGTGAAAAACATTTCC
	Reverse	GATGCATGGTCCTGCAAGGATAACA
PCR product b	Forward	CTCTCACAGTGGGCTCGAGA
	Reverse	CAAAGACGTAGAGTTGAGCAAGC

## Sheet: Table S3 - PCR cycles
Thermal cycler programme used for PCR product a
PCR Step	Temperature (°C)	Time (s)	Number of cycles
Initial activation	93	180	1
Denaturation	93	30	35
Annealing	64.4	15
Extension	68	420
Final Extension	72	600	1
Hold	4	∞	1
Thermal cycler programme used for PCR product b
PCR Step	Temperature (°C)	Time (s)	Number of cycles
Initial activation	93	180	1
Denaturation	93	30	40
Annealing	52.8	15
Extension	68	180
Final Extension	72	600	1
Hold	4	∞	1

## Sheet: Table S4 - Antibodies
Specificity	Fluorochrome	Clone	Isotype	Supplier	Panel
Dead cells	Live/Dead NIR	N/A	N/A	Biolegend	1,2,3
CD14	APC/Cy7	HCD14	Mouse IgG1	Biolegend	2,3
CD19	APC/Cy7	HIB19	Mouse IgG1	Biolegend	2,3
CD3	BV510	UCHT1	Mouse IgG1	Biolegend	1
CD3	AF700	UCHT1	Mouse IgG1	Biolegend	2,3
CD4	BV605	RPA-T4	Mouse IgG1	Biolegend	1,2,3
CD8	AF700	RPA-T8	Mouse IgG1	Biolegend	1
CD8	FITC	RPA-T8	Mouse IgG1	Biolegend	2,3
CADM1-Biotin	Streptavidin-BV421	3E1	Chicken IgY	MBL and Biolegend	1
Vβ 1	PE	BL37.2	Rat IgG1	Beckman Coulter	As required in 1
Vβ 2	PE/FITC	MPB2D5	Mouse IgG1	Beckman Coulter	As required in 1
Vβ 3	FITC	CH92	Mouse IgM	Beckman Coulter	As required in 1
Vβ 5.1	PE/FITC	IMMU157	Mouse IgG2a	Beckman Coulter	As required in 1
Vβ 7.1	FITC	ZOE	Mouse IgG2a	Beckman Coulter	As required in 1
Vβ 8	PE/FITC	56C5.2	Mouse IgG2a	Beckman Coulter	As required in 1
Vβ 13.1	FITC	IMU222	Mouse IgG2b	Beckman Coulter	As required in 1
Vβ 17	PE/FITC	E17.5F3	Mouse IgG1	Beckman Coulter	As required in 1
Vβ 21.3	PE	IG125	Mouse IgG2a	Beckman Coulter	As required in 1
HTLV Tax11-19/HLA-A*0201 Pentamer	APC	N/A	N/A	ProImmune	2,3
CMV pp65495-503/HLA-A*0201 Pentamer	PE	N/A	N/A	ProImmune	2,3
Tax	AF647	LT-4	Mouse IgG3	Yuetsu Tanaka	1
TIGIT	BV605	A1515	Mouse IgG2a	Biolegend	2
LAG-3	BV711	11C3C65	Mouse IgG1	Biolegend	2
CTLA-4	BV421	BNI3	Mouse IgG2a	Biolegend	2
PD-1	PE-Cy7	EH12.2H7	Mouse IgG1	Biolegend	2
TIM-3	BV510	F38-2E2	Mouse IgG1	Biolegend	2
CCR7	BV711	G043H7	Mouse IgG2a	Biolegend	3
CD45RA	BV510	HI100	Mouse IgG2b	Biolegend	3
CD95	BV605	DX2	Mouse IgG1	Biolegend	3
Panel 1 was used to assay CD8+ T-cell killing with an antibody specific for the dominant Vβ subunit in each patient.
Panel 2 was used for pentamer and checkpoint protein staining.
Panel 3 was used for pentamer and memory phenotype staining.
